# Supplementary material for: Rhamnose Binding Protein as an Anti-Bacterial Agent—Targeting Biofilm of Pseudomonas aeruginosa
Source: Mar Drugs. 2019 Jun 14;17(6):355. doi: 10.3390/md17060355 (PMC6628293; doi:10.3390/md17060355)
Supplement: Supplementary file 1 [file marinedrugs-17-00355-s001.zip]

Archive with 1 entries (1 files):
- Supplymantary Information20190524.docx
